# Supplementary material for: An Ultra-Processed Food Dietary Pattern Is Associated with Lower Diet Quality in Portuguese Adults and the Elderly: The UPPER Project
Source: Nutrients. 2021 Nov 17;13(11):4119. doi: 10.3390/nu13114119 (PMC8619325; doi:10.3390/nu13114119)
Supplement: Supplementary file 1 [file nutrients-13-04119-s001.zip]

Archive with 1 entries (1 files):
- nutrients-1453408-supplementary.pdf
